# Supplementary material for: ﻿A new species of the genus Glossobalanus (Hemichordata, Enteropneusta, Ptychoderidae) from China
Source: Zookeys. 2024 May 27;1202:343–58. doi: 10.3897/zookeys.1202.111852 (PMC11148506; doi:10.3897/zookeys.1202.111852)
Supplement: XML Treatment for Glossobalanus weii [file zookeys.1202.111852-treatment1.xml]

<!DOCTYPE tp:taxon-treatment
  PUBLIC "-//TaxonX//DTD Taxonomic Treatment Publishing DTD v0 20100105//EN" "tax-treatment-NSO.dtd">
<tp:taxon-treatment xmlns:tp="http://www.plazi.org/taxpub"><tp:treatment-meta><kwd-group><label>Taxon classification</label><kwd>
                <named-content content-type="kingdom">Animalia</named-content>
              </kwd><kwd>
                <named-content content-type="order">Enteropneusta</named-content>
              </kwd><kwd>
                <named-content content-type="family">Ptychoderidae</named-content>
              </kwd></kwd-group><mixed-citation publication-type="journal"><person-group><name><surname>Fu</surname><given-names>Xianan</given-names></name><name><surname>Guo</surname><given-names>Weijian</given-names></name><name><surname>Ding</surname><given-names>Zhongwen</given-names></name><name><surname>Zhou</surname><given-names>Wenliang</given-names></name><name><surname>Wei</surname><given-names>Fuwen</given-names></name></person-group><article-title>﻿A new species of the genus <italic><tp:taxon-name><tp:taxon-name-part taxon-name-part-type="genus" reg="Glossobalanus">Glossobalanus</tp:taxon-name-part></tp:taxon-name></italic> (<tp:taxon-name><tp:taxon-name-part taxon-name-part-type="phylum">Hemichordata</tp:taxon-name-part></tp:taxon-name>, <tp:taxon-name><tp:taxon-name-part taxon-name-part-type="family">Enteropneusta</tp:taxon-name-part></tp:taxon-name>, <tp:taxon-name><tp:taxon-name-part taxon-name-part-type="family">Ptychoderidae</tp:taxon-name-part></tp:taxon-name>) from China</article-title><source>Zookeys</source><day>27</day><month>05</month><year>2024</year><volume>1202</volume><fpage>343</fpage><lpage>358</lpage><pub-id pub-id-type="doi">10.3897/zookeys.1202.111852</pub-id></mixed-citation></tp:treatment-meta><tp:nomenclature><label>﻿</label><tp:taxon-name>
              <object-id xmlns:xlink="http://www.w3.org/1999/xlink" content-type="arpha" xlink:type="simple">30C9E66B-3D95-5067-AF2C-B8DA9CC5AC32</object-id>
              <tp:taxon-name-part taxon-name-part-type="genus" reg="Glossobalanus">Glossobalanus</tp:taxon-name-part>
              <tp:taxon-name-part taxon-name-part-type="species" reg="weii">weii</tp:taxon-name-part>
              <object-id xmlns:xlink="http://www.w3.org/1999/xlink" content-type="zoobank" xlink:type="simple">https://zoobank.org/BD53EAB7-7B4C-400C-A441-80CF57B7F22D</object-id>
            </tp:taxon-name><tp:taxon-status xmlns:xlink="http://www.w3.org/1999/xlink" xlink:type="simple">sp. nov.</tp:taxon-status><xref ref-type="fig" rid="F2">Fig. 2</xref></tp:nomenclature><tp:treatment-sec sec-type="material" id="SECID0E6FAG"><title>Material examined.</title><p><bold><italic>Holotype</italic>.</bold><abbrev xmlns:xlink="http://www.w3.org/1999/xlink" xlink:title="Guangzhou Marine Laboratory" id="ABBRID0EKGAG" xlink:type="simple">GML</abbrev>-23021883041 (Fig. <xref ref-type="fig" rid="F2">2A</xref>), adult female, collected from Toudong Village, Xinying Town, Lingao County, Danzhou City, Hainan Province, China (<named-content xmlns:xlink="http://www.w3.org/1999/xlink" content-type="dwc:verbatimCoordinates" xlink:type="simple"><named-content content-type="geo-json" specific-use="{&#34;type&#34;:&#34;Point&#34;,&#34;coordinates&#34;:[109.535157,19.870058]}" id="NCID0EVGAG" xlink:type="simple">19°52.2035'N, 109°32.1094'E</named-content></named-content>), collected by Xianan Fu, Weijian Guo and Wenliang Zhou on 23 Feb 2023 (<abbrev xmlns:xlink="http://www.w3.org/1999/xlink" xlink:title="Guangzhou Marine Laboratory" id="ABBRID0E1GAG" xlink:type="simple">GML</abbrev>). <bold><italic>Paratypes</italic>.</bold><abbrev xmlns:xlink="http://www.w3.org/1999/xlink" xlink:title="Guangzhou Marine Laboratory" id="ABBRID0ECHAG" xlink:type="simple">GML</abbrev>-23021883042 (Fig. <xref ref-type="fig" rid="F2">2B–D</xref>), adult male, same collection information as holotype. <abbrev xmlns:xlink="http://www.w3.org/1999/xlink" xlink:title="Guangzhou Marine Laboratory" id="ABBRID0EKHAG" xlink:type="simple">GML</abbrev>-23070380011, adult male, same location information as holotype, collected by Xianan Fu and Zhongwen Ding on 4 Jul 2023 (<abbrev xmlns:xlink="http://www.w3.org/1999/xlink" xlink:title="Guangzhou Marine Laboratory" id="ABBRID0EOHAG" xlink:type="simple">GML</abbrev>).</p><fig id="F2" position="float" orientation="portrait"><object-id xmlns:xlink="http://www.w3.org/1999/xlink" content-type="doi" xlink:type="simple">10.3897/zookeys.1202.111852.figure2</object-id><object-id xmlns:xlink="http://www.w3.org/1999/xlink" content-type="arpha" xlink:type="simple">EF5187B7-D279-5DF0-8ABA-7D663A9FD450</object-id><label>Figure 2.</label><caption><p>External form of <italic><tp:taxon-name><tp:taxon-name-part taxon-name-part-type="genus" reg="Glossobalanus">Glossobalanus</tp:taxon-name-part><tp:taxon-name-part taxon-name-part-type="species" reg="weii">weii</tp:taxon-name-part></tp:taxon-name></italic> sp. nov. <bold>A</bold> whole body of female <abbrev xmlns:xlink="http://www.w3.org/1999/xlink" xlink:title="Guangzhou Marine Laboratory" id="ABBRID0EHIAG" xlink:type="simple">GML</abbrev>-23021883041 under natural conditions <bold>B</bold> proboscis and collar of paratype male <abbrev xmlns:xlink="http://www.w3.org/1999/xlink" xlink:title="Guangzhou Marine Laboratory" id="ABBRID0ENIAG" xlink:type="simple">GML</abbrev>-23021883042 <bold>C</bold> branchial region dorsal side photo of paratype male <abbrev xmlns:xlink="http://www.w3.org/1999/xlink" xlink:title="Guangzhou Marine Laboratory" id="ABBRID0ETIAG" xlink:type="simple">GML</abbrev>-23021883042 <bold>D</bold> intestinal canal containing food <bold>E</bold> hepatic region photo of paratype male <abbrev xmlns:xlink="http://www.w3.org/1999/xlink" xlink:title="Guangzhou Marine Laboratory" id="ABBRID0E2IAG" xlink:type="simple">GML</abbrev>-23021883042.</p></caption><graphic xmlns:xlink="http://www.w3.org/1999/xlink" xlink:href="zookeys-1202-343_article-111852__-g002.jpg" position="float" orientation="portrait" xlink:type="simple" id="oo_1056033.jpg"><uri content-type="original_file" xlink:type="simple">https://binary.pensoft.net/fig/1056033</uri></graphic></fig></tp:treatment-sec><tp:treatment-sec sec-type="diagnosis" id="SECID0EEJAG"><title>Diagnosis.</title><p><italic><tp:taxon-name><tp:taxon-name-part taxon-name-part-type="genus" reg="Glossobalanus">Glossobalanus</tp:taxon-name-part><tp:taxon-name-part taxon-name-part-type="species" reg="weii">weii</tp:taxon-name-part></tp:taxon-name></italic> sp. nov. can be differentiated from closely related species by a combination of the following characters: (1) large worms with adult body size of more than 150 mm (Fig. <xref ref-type="fig" rid="F2">2A</xref>); (2) the proboscis is twice as long as the collar (Fig. <xref ref-type="fig" rid="F2">2B</xref>); (3) a dark spot on the tip of the proboscis (Fig. <xref ref-type="fig" rid="F2">2A, B</xref>); (4) a rather broad posterior collar margin and the dorsal margin of the collar is shorter than the ventral margin (Fig. <xref ref-type="fig" rid="F2">2B</xref>); (5) the collar is covered with longitudinal pleats bound tightly with a ring in the center (Fig. <xref ref-type="fig" rid="F2">2B</xref>); and (6) a slender brown hepatic region with plump sacculations (Fig. <xref ref-type="fig" rid="F2">2E</xref>).</p></tp:treatment-sec><tp:treatment-sec sec-type="description" id="SECID0ENKAG"><title>Description.</title><p>Body of the holotype as in Fig. <xref ref-type="fig" rid="F2">2</xref>. The worm bodies are fragile and easily broken. When placed on a flat surface or photographic canvas they shrink severely and break and it is necessary to examine and measure them in an aqueous or similar solution. The complete living specimen is 176 mm long. There is a dark spot on the tip of the proboscis. The proboscis can stretch freely from 11 to 16 mm. The collar has a number of longitudinal folds with a pale-colored ring in the middle, and on the back, the collar has a raised broad edge forming another ring band (Fig. <xref ref-type="fig" rid="F2">2B</xref>). The dorsal collar length is 4.7 mm, and ventral collar length is 5.7 mm in the vertical direction; the width is 5–9 mm in the transverse direction. The anterior margin of the collar encircles the base of the proboscis, and there is a conspicuous mouth in the center of the ventral surface of the anterior end at the junction with the proboscis. Trunk is sub-cylindrical and divided into branchiogenital region, hepatic region, and intestinal region. The branchiogenital region is 105 mm long and 6.2 mm in transverse diameter, sub-cylindrical and slightly furrowed. There are 40 pairs of small gill pores that are invisible without magnification. The beginning of the branchiogenital region is connected with the posterior margin of the collar and covers the anterior part of the gill region (Fig. <xref ref-type="fig" rid="F2">2C</xref>). The slender intestinal canal extends from branchiogenital region through the hepatic region. The digestive tract narrows before the hepatic region (Fig. <xref ref-type="fig" rid="F2">2D</xref>). Hepatic region length is 24–26 mm with about 60 pairs of mature sacculations (Fig. <xref ref-type="fig" rid="F2">2E</xref>). The arrangement of the hepatic sacculations is plumper and sparser at the anterior, and progressively tighter and neater at the posterior end.</p></tp:treatment-sec><tp:treatment-sec sec-type="Coloration" id="SECID0EHLAG"><title>Coloration.</title><p>In fresh specimens, the body is generally brownish yellow, fading to pale yellow or pale tan in the proboscis and has a black tip. There is a pale, thin ring in the middle of the collar, and a darker colored annular band connects the collar and branchiogenital region of the trunk (Fig. <xref ref-type="fig" rid="F2">2B</xref>). The branchiogenital region is yellowish brown in females and pale yellow or honey yellow in males. The anterior portion of the hepatic trunk is dark brown and fading to pale brown on the posterior portion (Fig. <xref ref-type="fig" rid="F2">2E</xref>). The preserved specimens faded to a dull yellow. The hepatic region turned grey after fixation in alcohol.</p></tp:treatment-sec><tp:treatment-sec sec-type="description" id="SECID0EVLAG"><title>Anatomical and histological characters.</title><p>The circular musculature and the epidermis of the proboscis have equal thickness around 0.3 mm (Fig. <xref ref-type="fig" rid="F3">3A, B</xref>). The proboscis is filled with slender muscles and the circular muscle is outside the longitudinal musculature (Fig. <xref ref-type="fig" rid="F3">3A, B</xref>). The proboscis cavity is small and may be missed in the transverse section (Fig. <xref ref-type="fig" rid="F3">3C</xref>). The buccal diverticulum was integrated with the pericardial coelom and surrounded by glomerulus (Fig. <xref ref-type="fig" rid="F3">3C</xref>). The proboscis bifurcates at the anterior collar into two crura at more than 180° (Fig. <xref ref-type="fig" rid="F3">3C</xref>). The proboscis has the appearance of a butterfly extending into the median of the collar on the dorsal side (Fig. <xref ref-type="fig" rid="F3">3D</xref>). The flattened nerve cord is surrounded by the perihemal diverticula (Fig. <xref ref-type="fig" rid="F3">3E</xref>). The hepatic sacculations are neatly arranged and symmetrical overall (Fig. <xref ref-type="fig" rid="F3">3F</xref>).</p><fig id="F3" position="float" orientation="portrait"><object-id xmlns:xlink="http://www.w3.org/1999/xlink" content-type="doi" xlink:type="simple">10.3897/zookeys.1202.111852.figure3</object-id><object-id xmlns:xlink="http://www.w3.org/1999/xlink" content-type="arpha" xlink:type="simple">6EC2675B-FE15-561A-9CD3-472B4AEA2BA3</object-id><label>Figure 3.</label><caption><p>Histological characteristics of <italic><tp:taxon-name><tp:taxon-name-part taxon-name-part-type="genus" reg="Glossobalanus">Glossobalanus</tp:taxon-name-part><tp:taxon-name-part taxon-name-part-type="species" reg="weii">weii</tp:taxon-name-part></tp:taxon-name></italic> sp. nov. <bold>A</bold> longitudinal section through the anterior proboscis <bold>B</bold> transverse section through the anterior proboscis <bold>C</bold> frontal section through the posterior proboscis and collar <bold>D</bold> transverse section through the anterior collar <bold>E</bold> transverse section through the posterior collar <bold>F</bold> transverse section through the hepatic region. Abbreviations: buccal diverticulum (bd); circular musculature (cm); epidermis (ep); glomerulus (gl); hepatic sacculations (hs); longitudinal musculature (lm); nerve cord (nc); proboscis cavity (pc); perihaemal diverticula (pd); proboscis skeleton (pk).</p></caption><graphic xmlns:xlink="http://www.w3.org/1999/xlink" xlink:href="zookeys-1202-343_article-111852__-g003.jpg" position="float" orientation="portrait" xlink:type="simple" id="oo_1056034.jpg"><uri content-type="original_file" xlink:type="simple">https://binary.pensoft.net/fig/1056034</uri></graphic></fig></tp:treatment-sec><tp:treatment-sec sec-type="distribution" id="SECID0E6NAG"><title>Natural history and distribution.</title><p><italic><tp:taxon-name><tp:taxon-name-part taxon-name-part-type="genus" reg="Glossobalanus">Glossobalanus</tp:taxon-name-part><tp:taxon-name-part taxon-name-part-type="species" reg="weii">weii</tp:taxon-name-part></tp:taxon-name></italic> sp. nov. is currently only known from the inlet of Toudong village of Danzhou, Hainan Province, China, in the Beibu Gulf (Fig. <xref ref-type="fig" rid="F1">1</xref>). The new species inhabits humic mudflat intertidal zones with gravelly and shell carcass substrates and is a burrowing filter-feeder (Fig. <xref ref-type="fig" rid="F4">4</xref>).</p><fig id="F4" position="float" orientation="portrait"><object-id xmlns:xlink="http://www.w3.org/1999/xlink" content-type="doi" xlink:type="simple">10.3897/zookeys.1202.111852.figure4</object-id><object-id xmlns:xlink="http://www.w3.org/1999/xlink" content-type="arpha" xlink:type="simple">D09AC956-3140-5076-9766-F126C91EBD30</object-id><label>Figure 4.</label><caption><p>Habitat of <italic><tp:taxon-name><tp:taxon-name-part taxon-name-part-type="genus" reg="Glossobalanus">Glossobalanus</tp:taxon-name-part><tp:taxon-name-part taxon-name-part-type="species" reg="weii">weii</tp:taxon-name-part></tp:taxon-name></italic> sp. nov. <bold>A</bold> the intertidal zone habitats at the type locality <bold>B</bold> the humic mudflats intertidal zone with gravelly and shell carcasses substrates feature.</p></caption><graphic xmlns:xlink="http://www.w3.org/1999/xlink" xlink:href="zookeys-1202-343_article-111852__-g004.jpg" position="float" orientation="portrait" xlink:type="simple" id="oo_1056035.jpg"><uri content-type="original_file" xlink:type="simple">https://binary.pensoft.net/fig/1056035</uri></graphic></fig></tp:treatment-sec><tp:treatment-sec sec-type="etymology" id="SECID0EUPAG"><title>Etymology.</title><p>This species is named after Fuwen Wei to commend his contributions to Zoology and Conservation biology. We propose the common name “魏氏舌形虫” in Chinese.</p></tp:treatment-sec><tp:treatment-sec sec-type="Genetic results" id="SECID0EZPAG"><title>Genetic results.</title><p>The validity of <italic><tp:taxon-name><tp:taxon-name-part taxon-name-part-type="genus" reg="Glossobalanus">G.</tp:taxon-name-part><tp:taxon-name-part taxon-name-part-type="species" reg="weii">weii</tp:taxon-name-part></tp:taxon-name></italic> sp. nov. was supported by molecular phylogenetic analysis based on the aligned DNA sequences of 13 mitochondrional protein-coding genes (Fig. <xref ref-type="fig" rid="F5">5</xref>). Bayesian phylogenetic analyses revealed that the specimens form an independent clade with robust support and are closest to <italic><tp:taxon-name><tp:taxon-name-part taxon-name-part-type="genus" reg="Glossobalanus">G.</tp:taxon-name-part><tp:taxon-name-part taxon-name-part-type="species" reg="polybranchioporus">polybranchioporus</tp:taxon-name-part></tp:taxon-name></italic>. The uncorrected pair-wise sequence divergence between the new species and the other recognized relatives was &gt; 25% (Table <xref ref-type="table" rid="T3">3</xref>).</p><fig id="F5" position="float" orientation="portrait"><object-id xmlns:xlink="http://www.w3.org/1999/xlink" content-type="doi" xlink:type="simple">10.3897/zookeys.1202.111852.figure5</object-id><object-id xmlns:xlink="http://www.w3.org/1999/xlink" content-type="arpha" xlink:type="simple">62103E06-6521-576F-A82A-95D61B4D7CA0</object-id><label>Figure 5.</label><caption><p>Phylogenetic analyses using <abbrev xmlns:xlink="http://www.w3.org/1999/xlink" xlink:title="Bayesian inference" id="ABBRID0EFRAG" xlink:type="simple">BI</abbrev> based on 13 protein-coding genes in the mitochondrion of species of <italic><tp:taxon-name><tp:taxon-name-part taxon-name-part-type="genus" reg="Glossobalanus">Glossobalanus</tp:taxon-name-part></tp:taxon-name></italic><bold>A</bold> the new species formed a distinct sister clade to <italic><tp:taxon-name><tp:taxon-name-part taxon-name-part-type="genus" reg="Glossobalanus">G.</tp:taxon-name-part><tp:taxon-name-part taxon-name-part-type="species" reg="polybranchioporus">polybranchioporus.</tp:taxon-name-part></tp:taxon-name></italic> The posterior probability of the node&lt;1 is shown on the phylogenetic tree <bold>B</bold> map of the assembled and annotated <italic><tp:taxon-name><tp:taxon-name-part taxon-name-part-type="genus" reg="Glossobalanus">G.</tp:taxon-name-part><tp:taxon-name-part taxon-name-part-type="species" reg="weii">weii</tp:taxon-name-part></tp:taxon-name></italic> sp. nov. mitochondrial genome.</p></caption><graphic xmlns:xlink="http://www.w3.org/1999/xlink" xlink:href="zookeys-1202-343_article-111852__-g005.jpg" position="float" orientation="portrait" xlink:type="simple" id="oo_1056036.jpg"><uri content-type="original_file" xlink:type="simple">https://binary.pensoft.net/fig/1056036</uri></graphic></fig><table-wrap id="T3" position="float" orientation="portrait"><label>Table 3.</label><caption><p>Estimates of evolutionary divergence between hemichordates with whole mitochondrial genome.</p></caption><table id="TID0ESZBG" rules="all"><tbody><tr><th rowspan="1" colspan="1">Species</th><th rowspan="1" colspan="1">1</th><th rowspan="1" colspan="1">2</th><th rowspan="1" colspan="1">3</th><th rowspan="1" colspan="1">4</th><th rowspan="1" colspan="1">5</th><th rowspan="1" colspan="1">6</th><th rowspan="1" colspan="1">7</th><th rowspan="1" colspan="1">8</th><th rowspan="1" colspan="1">9</th><th rowspan="1" colspan="1">10</th><th rowspan="1" colspan="1">11</th></tr><tr><td rowspan="1" colspan="1"><italic><tp:taxon-name><tp:taxon-name-part taxon-name-part-type="genus" reg="Glossobalanus">Glossobalanus</tp:taxon-name-part><tp:taxon-name-part taxon-name-part-type="species" reg="weii">weii</tp:taxon-name-part></tp:taxon-name></italic> sp. nov.</td><td rowspan="1" colspan="1"/><td rowspan="1" colspan="1"/><td rowspan="1" colspan="1"/><td rowspan="1" colspan="1"/><td rowspan="1" colspan="1"/><td rowspan="1" colspan="1"/><td rowspan="1" colspan="1"/><td rowspan="1" colspan="1"/><td rowspan="1" colspan="1"/><td rowspan="1" colspan="1"/><td rowspan="1" colspan="1"/></tr><tr><td rowspan="1" colspan="1">
                      <italic>
                        <tp:taxon-name><tp:taxon-name-part taxon-name-part-type="genus" reg="Glossobalanus">Glossobalanus</tp:taxon-name-part><tp:taxon-name-part taxon-name-part-type="species" reg="polybranchioporus">polybranchioporus</tp:taxon-name-part></tp:taxon-name>
                      </italic>
                    </td><td rowspan="1" colspan="1">0.255</td><td rowspan="1" colspan="1"/><td rowspan="1" colspan="1"/><td rowspan="1" colspan="1"/><td rowspan="1" colspan="1"/><td rowspan="1" colspan="1"/><td rowspan="1" colspan="1"/><td rowspan="1" colspan="1"/><td rowspan="1" colspan="1"/><td rowspan="1" colspan="1"/><td rowspan="1" colspan="1"/></tr><tr><td rowspan="1" colspan="1">
                      <italic>
                        <tp:taxon-name><tp:taxon-name-part taxon-name-part-type="genus" reg="Balanoglossus">Balanoglossus</tp:taxon-name-part><tp:taxon-name-part taxon-name-part-type="species" reg="clavigerus">clavigerus</tp:taxon-name-part></tp:taxon-name>
                      </italic>
                    </td><td rowspan="1" colspan="1">0.267</td><td rowspan="1" colspan="1">0.285</td><td rowspan="1" colspan="1"/><td rowspan="1" colspan="1"/><td rowspan="1" colspan="1"/><td rowspan="1" colspan="1"/><td rowspan="1" colspan="1"/><td rowspan="1" colspan="1"/><td rowspan="1" colspan="1"/><td rowspan="1" colspan="1"/><td rowspan="1" colspan="1"/></tr><tr><td rowspan="1" colspan="1">
                      <italic>
                        <tp:taxon-name><tp:taxon-name-part taxon-name-part-type="genus" reg="Balanoglossus">Balanoglossus</tp:taxon-name-part><tp:taxon-name-part taxon-name-part-type="species" reg="misakiensis">misakiensis</tp:taxon-name-part></tp:taxon-name>
                      </italic>
                    </td><td rowspan="1" colspan="1">0.274</td><td rowspan="1" colspan="1">0.281</td><td rowspan="1" colspan="1">0.279</td><td rowspan="1" colspan="1"/><td rowspan="1" colspan="1"/><td rowspan="1" colspan="1"/><td rowspan="1" colspan="1"/><td rowspan="1" colspan="1"/><td rowspan="1" colspan="1"/><td rowspan="1" colspan="1"/><td rowspan="1" colspan="1"/></tr><tr><td rowspan="1" colspan="1">
                      <italic>
                        <tp:taxon-name><tp:taxon-name-part taxon-name-part-type="genus" reg="Balanoglossus">Balanoglossus.</tp:taxon-name-part><tp:taxon-name-part taxon-name-part-type="species" reg="carnosus">carnosus</tp:taxon-name-part></tp:taxon-name>
                      </italic>
                    </td><td rowspan="1" colspan="1">0.276</td><td rowspan="1" colspan="1">0.281</td><td rowspan="1" colspan="1">0.258</td><td rowspan="1" colspan="1">0.287</td><td rowspan="1" colspan="1"/><td rowspan="1" colspan="1"/><td rowspan="1" colspan="1"/><td rowspan="1" colspan="1"/><td rowspan="1" colspan="1"/><td rowspan="1" colspan="1"/><td rowspan="1" colspan="1"/></tr><tr><td rowspan="1" colspan="1">
                      <italic>
                        <tp:taxon-name><tp:taxon-name-part taxon-name-part-type="genus" reg="Glossobalanus">Glossobalanus.</tp:taxon-name-part><tp:taxon-name-part taxon-name-part-type="species" reg="marginatus">marginatus</tp:taxon-name-part></tp:taxon-name>
                      </italic>
                    </td><td rowspan="1" colspan="1">0.332</td><td rowspan="1" colspan="1">0.334</td><td rowspan="1" colspan="1">0.352</td><td rowspan="1" colspan="1">0.349</td><td rowspan="1" colspan="1">0.361</td><td rowspan="1" colspan="1"/><td rowspan="1" colspan="1"/><td rowspan="1" colspan="1"/><td rowspan="1" colspan="1"/><td rowspan="1" colspan="1"/><td rowspan="1" colspan="1"/></tr><tr><td rowspan="1" colspan="1">
                      <italic>
                        <tp:taxon-name><tp:taxon-name-part taxon-name-part-type="genus" reg="Schizocardium">Schizocardium</tp:taxon-name-part><tp:taxon-name-part taxon-name-part-type="species" reg="brasiliense">brasiliense</tp:taxon-name-part></tp:taxon-name>
                      </italic>
                    </td><td rowspan="1" colspan="1">0.377</td><td rowspan="1" colspan="1">0.388</td><td rowspan="1" colspan="1">0.401</td><td rowspan="1" colspan="1">0.402</td><td rowspan="1" colspan="1">0.405</td><td rowspan="1" colspan="1">0.407</td><td rowspan="1" colspan="1"/><td rowspan="1" colspan="1"/><td rowspan="1" colspan="1"/><td rowspan="1" colspan="1"/><td rowspan="1" colspan="1"/></tr><tr><td rowspan="1" colspan="1">
                      <italic>
                        <tp:taxon-name><tp:taxon-name-part taxon-name-part-type="genus" reg="Glandiceps">Glandiceps</tp:taxon-name-part><tp:taxon-name-part taxon-name-part-type="species" reg="qingdaoensis">qingdaoensis</tp:taxon-name-part></tp:taxon-name>
                      </italic>
                    </td><td rowspan="1" colspan="1">0.392</td><td rowspan="1" colspan="1">0.407</td><td rowspan="1" colspan="1">0.402</td><td rowspan="1" colspan="1">0.414</td><td rowspan="1" colspan="1">0.411</td><td rowspan="1" colspan="1">0.419</td><td rowspan="1" colspan="1">0.348</td><td rowspan="1" colspan="1"/><td rowspan="1" colspan="1"/><td rowspan="1" colspan="1"/><td rowspan="1" colspan="1"/></tr><tr><td rowspan="1" colspan="1">
                      <italic>
                        <tp:taxon-name><tp:taxon-name-part taxon-name-part-type="genus" reg="Saccoglossus">Saccoglossus</tp:taxon-name-part><tp:taxon-name-part taxon-name-part-type="species" reg="kowalevskii">kowalevskii</tp:taxon-name-part></tp:taxon-name>
                      </italic>
                    </td><td rowspan="1" colspan="1">0.514</td><td rowspan="1" colspan="1">0.516</td><td rowspan="1" colspan="1">0.550</td><td rowspan="1" colspan="1">0.509</td><td rowspan="1" colspan="1">0.547</td><td rowspan="1" colspan="1">0.522</td><td rowspan="1" colspan="1">0.533</td><td rowspan="1" colspan="1">0.546</td><td rowspan="1" colspan="1"/><td rowspan="1" colspan="1"/><td rowspan="1" colspan="1"/></tr><tr><td rowspan="1" colspan="1">
                      <italic>
                        <tp:taxon-name><tp:taxon-name-part taxon-name-part-type="genus" reg="Stereobalanus">Stereobalanus</tp:taxon-name-part><tp:taxon-name-part taxon-name-part-type="species" reg="canadensis">canadensis</tp:taxon-name-part></tp:taxon-name>
                      </italic>
                    </td><td rowspan="1" colspan="1">0.461</td><td rowspan="1" colspan="1">0.464</td><td rowspan="1" colspan="1">0.469</td><td rowspan="1" colspan="1">0.453</td><td rowspan="1" colspan="1">0.471</td><td rowspan="1" colspan="1">0.478</td><td rowspan="1" colspan="1">0.447</td><td rowspan="1" colspan="1">0.476</td><td rowspan="1" colspan="1">0.531</td><td rowspan="1" colspan="1"/><td rowspan="1" colspan="1"/></tr><tr><td rowspan="1" colspan="1">
                      <italic>
                        <tp:taxon-name><tp:taxon-name-part taxon-name-part-type="genus" reg="Rhabdopleura">Rhabdopleura</tp:taxon-name-part><tp:taxon-name-part taxon-name-part-type="species" reg="compacta">compacta</tp:taxon-name-part></tp:taxon-name>
                      </italic>
                    </td><td rowspan="1" colspan="1">1.091</td><td rowspan="1" colspan="1">1.053</td><td rowspan="1" colspan="1">1.065</td><td rowspan="1" colspan="1">1.039</td><td rowspan="1" colspan="1">1.063</td><td rowspan="1" colspan="1">1.070</td><td rowspan="1" colspan="1">1.013</td><td rowspan="1" colspan="1">1.060</td><td rowspan="1" colspan="1">1.021</td><td rowspan="1" colspan="1">0.953</td><td rowspan="1" colspan="1"/></tr><tr><td rowspan="1" colspan="1">
                      <italic>
                        <tp:taxon-name><tp:taxon-name-part taxon-name-part-type="genus" reg="Cephalodiscus">Cephalodiscus</tp:taxon-name-part><tp:taxon-name-part taxon-name-part-type="species" reg="hodgsoni">hodgsoni</tp:taxon-name-part></tp:taxon-name>
                      </italic>
                    </td><td rowspan="1" colspan="1">1.116</td><td rowspan="1" colspan="1">1.080</td><td rowspan="1" colspan="1">1.107</td><td rowspan="1" colspan="1">1.092</td><td rowspan="1" colspan="1">1.096</td><td rowspan="1" colspan="1">1.083</td><td rowspan="1" colspan="1">1.047</td><td rowspan="1" colspan="1">1.093</td><td rowspan="1" colspan="1">1.074</td><td rowspan="1" colspan="1">1.042</td><td rowspan="1" colspan="1">0.815</td></tr></tbody></table><table-wrap-foot><fn><p>The number of base substitutions per site from between sequences are shown. Analyses were conducted using the Maximum Composite Likelihood model. This analysis involved 13 nucleotide sequences. All ambiguous positions were removed for each sequence pair (pairwise deletion option). Evolutionary analyses were conducted in MEGA11 (<xref ref-type="bibr" rid="B32">Tamura et al. 2021</xref>).</p></fn></table-wrap-foot></table-wrap><p>The complete mitogenome of <italic><tp:taxon-name><tp:taxon-name-part taxon-name-part-type="genus" reg="Glossobalanus">G.</tp:taxon-name-part><tp:taxon-name-part taxon-name-part-type="species" reg="weii">weii</tp:taxon-name-part></tp:taxon-name></italic> sp. nov. is 15,835 <abbrev xmlns:xlink="http://www.w3.org/1999/xlink" xlink:title="base pairs" id="ABBRID0EBHBG" xlink:type="simple">bp</abbrev> long with a base composition of 15.8% G, 27.0% A, 25.4% T, and 31.7% C. It encoded 37 genes including 13 protein-coding genes, 22 tRNA genes, 2 rRNA genes, and a control region (Fig. <xref ref-type="fig" rid="F5">5B</xref>). All these genes were encoded on the heavy strand, except for the ND6 protein-coding gene and seven tRNA genes (tRNA-Ala, tRNA-Cys, tRNA-Asn, tRNA-Pro, tRNA-Gln, tRNA-Ser and tRNA-Tyr) which were located on the light strand.</p><p>Combined with the morphological comparison and phylogenetic data, we confirm that the specimens from Danzhou, Hainan Island represent a new species of the genus <italic><tp:taxon-name><tp:taxon-name-part taxon-name-part-type="genus" reg="Glossobalanus">Glossobalanus</tp:taxon-name-part></tp:taxon-name></italic>.</p></tp:treatment-sec><tp:treatment-sec><!--Section generated to contain objects referenced in tp:taxon-treatment.--><fig id="F1" position="float" orientation="portrait"><object-id xmlns:xlink="http://www.w3.org/1999/xlink" content-type="doi" xlink:type="simple">10.3897/zookeys.1202.111852.figure1</object-id><object-id xmlns:xlink="http://www.w3.org/1999/xlink" content-type="arpha" xlink:type="simple">35F86CFF-80DC-59B9-9B9F-B97BDA02974D</object-id><label>Figure 1.</label><caption><p>The global distribution of all <italic><tp:taxon-name><tp:taxon-name-part taxon-name-part-type="genus" reg="Glossobalanus">Glossobalanus</tp:taxon-name-part></tp:taxon-name></italic> species. The distributions were compiled from the original description data. The type locality of <italic><tp:taxon-name><tp:taxon-name-part taxon-name-part-type="genus" reg="Glossobalanus">Glossobalanus</tp:taxon-name-part><tp:taxon-name-part taxon-name-part-type="species" reg="weii">weii</tp:taxon-name-part></tp:taxon-name></italic> sp. nov. on Hainan Island, China was marked in red.</p></caption><graphic xmlns:xlink="http://www.w3.org/1999/xlink" xlink:href="zookeys-1202-343_article-111852__-g001.jpg" position="float" orientation="portrait" xlink:type="simple" id="oo_1056032.jpg"><uri content-type="original_file" xlink:type="simple">https://binary.pensoft.net/fig/1056032</uri></graphic></fig></tp:treatment-sec><ref-list><ref id="B32"><mixed-citation xmlns:xlink="http://www.w3.org/1999/xlink" xlink:type="simple"><person-group><name name-style="western"><surname>Tamura</surname><given-names>K</given-names></name><name name-style="western"><surname>Stecher</surname><given-names>G</given-names></name><name name-style="western"><surname>Kumar</surname><given-names>S</given-names></name></person-group> (<year>2021</year>) <article-title>MEGA 11: Molecular Evolutionary Genetics Analysis Version 11.</article-title><source>Molecular Biology and Evolution</source><volume>38</volume>(<issue>7</issue>): <fpage>3022</fpage>–<lpage>3027</lpage>. <ext-link xlink:href="10.1093/molbev/msab120" ext-link-type="doi" xlink:type="simple">https://doi.org/10.1093/molbev/msab120</ext-link></mixed-citation></ref></ref-list></tp:taxon-treatment>
